# Supplementary material for: Through the Calf’s Eye: Exploring Infrared Thermography to Uncover Pair-Housed Calves’ Affective States
Source: Animals (Basel). 2026 Jan 8;16(2):182. doi: 10.3390/ani16020182 (PMC12837796; doi:10.3390/ani16020182)
Supplement: Supplementary file 1 [file animals-16-00182-s001.zip]

Archive with 1 entries (1 files):
- animals-4034949-supplementary.pdf
